# Supplementary material for: Annual Protist Community Dynamics in a Freshwater Ecosystem Undergoing Contrasted Climatic Conditions: The Saint-Charles River (Canada)
Source: Front Microbiol. 2019 Oct 16;10:2359. doi: 10.3389/fmicb.2019.02359 (PMC6805768; doi:10.3389/fmicb.2019.02359)
Supplement: Supplementary file 16 [file Table_2.XLSX]

## Sheet: Tableau (3)
Affiliation		OTU names (PR2 classification)	Accession number	Fist BLAST hit				Potential nutritrional capabilities			Other observations	Large pore-size filters								Small pore-size filters
				Accession number	Identity	Definition	Isolation source	Heterotrophy	Phototrophy	References		Warm Season				Cold Season				Warm Season				Cold Season
												Average relative proportion	Standard deviation	Max	Min	Average relative proportion	Standard deviation	Max	Min	Average relative proportion	Standard deviation	Max	Min	Average relative proportion	Standard deviation	Max	Min
Stramenopiles	Synurophyceae	OTU20 - Synura petersenii	MK618752	KM590576	1	Synura glabra strain Yukgeum110407B			x	Olefeld et al., 2018	Synura	0.0056975	0.0163267	0.0691668	0	0.0156343	0.0207329	0.0745102	0	0.00109367	0.00292543	0.0117752	0	0.00848781	0.0167588	0.0528399	0
	Chrysophyceae	OTU17 - Chrysophyceae clade D	MK618749	KT815033	1	Unc. eukaryote clone 44c_37218	Fjord, Svalbard, Norway		x	Klaveness and Lindstrøm, 2011; Remias et al., 2013	Hydrurus-related golden algae	0.000619746	0.000484582	0.00207797	0	0.0181245	0.00920906	0.0321591	0.004057	0.000276022	0.000290517	0.00089056	0	0.016217	0.00835675	0.0300811	0.00474965
		OTU19 - Unc. Chrysophyceae	MK618751	KC631669	0.97	Unc. alga clone HYB0005	Drinking water, Cincinnati, USA	x		Boenigk et al, 2005	Spumella-like flagellate	0	0	0	0	0.0105713	0.0158213	0.0572927	0	0	0	0	0	0.0204719	0.0298973	0.0811399	0.000197902
		OTU10 - Chrysophyceae clade F	MK618742	AB721018	0.99	Unc. freshwater eukaryote clone DW5_2010	Lake Kusaki, Japan	x		Caron et al., 1999; Scoble and Cavalier-Smith, 2014	Paraphysomonas cluster	0	0	0	0	0.0354905	0.0547817	0.162775	0	0	0	0	0	0.0128636	0.0181216	0.0570948	0
		OTU4 - Chrysophyceae clade E	MK618736	KJ925258	0.98	Unc. eukaryote clone 270H06	Columbia river coastal margin, USA	x	x	Bird and Kalff, 1986; Charvet et al., 2012; Stoecker and Lavrentyev, 2018	close to Ochromonas tuberculata	3.12477e-05	6.64e-05	0.000197902	0	0.0710964	0.111576	0.40758	0.000296853	4.16636e-05	0.00012036	0.000494756	0	0.0138312	0.021677	0.068771	0
		OTU7 - Uroglena americana	MK618739	KX100615	1	Chrysophyceae sp. strain WA34KAB	Lake Wallersee, Austria	x	x	Kimura and Ishida, 1985; Sandgren et al., 1995; Urabe et al., 1999	Uroglena	0.0299353	0.0580279	0.205818	9.89511e-05	0.005566	0.0129889	0.0448249	0	0.023191	0.0443258	0.16416	0	0.0168877	0.0402182	0.123491	0
Hacrobia	Telonemia	OTU8 - Telonemia Group 2	MK618740	JF730877	1	Unc. eukaryote clone W8eH12	Ward Hunt Lake, Northern Canada	x		Bråte et al., 2010; Klaveness et al., 2005	Telonemia	0.0126345	0.0325236	0.138235	0	0.0406029	0.0302969	0.101722	0.00376014	0.00295812	0.00619873	0.0251336	0	0.00677265	0.00808045	0.020186	0
	Katablepharidophyta	OTU22 - Kathablepharidales	MK618754	AB771867	1	Unc. freshwater eukaryote clone K4JAN2011	Lake Kusaki, Japan	x		Arndt et al., 2000	katablepharids	0.0110617	0.0092583	0.0310706	0	0.00526915	0.00723373	0.0230556	0	0.0140719	0.0144227	0.0560063	0	0.00113244	0.00273198	0.00831189	0
	Cryptophyta	OTU9 - Unc. Cryptomonadales	MK618741	JF730765	1	Unc. eukaryote clone Ch8A2mC8	Char Lake, Northern Canada		x	Laza-Martinez et al., 2012	CRY2 cluster	0.0206547	0.0127241	0.0581833	0.00860875	0.0286793	0.0316338	0.103404	0.00089056	0.0381847	0.0301472	0.139224	0.0154364	0.00797106	0.0101171	0.0298832	0
		OTU1 - Cryptomonas pyrenoidifera	MK618733	KU900222	1	Cryptomonas pyrenoidifera strain CCAP 979/61		x	x	Choi et al., 2013; Tranvik et al., 1989	Cryptomonas	0.0995448	0.0514158	0.181179	0.0186028	0.0172422	0.00973625	0.0315654	0.00197902	0.0691148	0.0348273	0.119434	0.00969721	0.00291356	0.00249894	0.00653077	0
		OTU5 - Cryptomonas curvata	MK618737	KF907377	1	Cryptomonas curvata strain CNUCRY 90	Freshwater, Korea	x	x	Choi et al., 2013; Tranvik et al., 1989	Cryptomonas	0.0620111	0.0270809	0.114091	0.016228	0.0214229	0.0220518	0.0824263	0.000197902	0.0327059	0.02398	0.0942015	0.00692658	0.00310047	0.0058774	0.0186028	0
Alveolata	Ciliophora	OTU3 - Unc. Hypotrichia	MK618735	KX465199	0.99	Unc. ciliate clone OL79	Lake Oloidien, Kenya	x		Chen et al., 2010; Paiva et al., 2016; Pan et al., 2016; Wilbert and Kahan, 1981		0.00155718	0.00261173	0.00860875	0	0.0300811	0.0352308	0.113101	0	0.00513504	0.00788634	0.0265189	0	0.101326	0.139078	0.408668	0.00197902
		OTU6 - Unc. Choreotrichida	MK618738	JF317739	0.99	Unc. eukaryote clone OsF6	Drinking water, Oslo, Norway	x		Stoecker and Michaels, 1991	Strobilidiidae group C	0.000124991	0.000305597	0.00108846	0	0.0494591	0.0374209	0.145656	0.00742133	8.33273e-05	0.000251766	0.00089056	0	0.0180421	0.0127778	0.0428458	0.00217692
		OTU14 - Limnostrombidium	MK618746	JN547310	0.99	Unc. eukaryote clone S5-6	Sep reservoir, France	x	x	Dolan, 1992; Schoener and McManus, 2012; Stoecker and Silver, 1990	Limnostrombidium	0.00551522	0.00661895	0.0291906	0	0.0104558	0.0101417	0.0317633	0.000296853	0.0169363	0.0208702	0.0914308	0.00108846	0.0357983	0.0284762	0.0926182	0.00880665
		OTU15 - Acineta flava	MK618747	HM140400	0.98	Acineta flava isolate KR-10010701		x		Dovgal and Pesic, 2007; Gazulha and Utz, 2016	Acineta	0.000427052	0.0013873	0.00593707	0	0.0219094	0.0256844	0.0860875	0	0.00066141	0.00288302	0.0125668	0	0.0128527	0.0117829	0.0296853	0
		OTU16 - Unc. Vorticella	MK618748	KY435899	0.97	Vorticella convallaria	Pond	x	x	Dolan, 1992; Jacquet et al., 2005	Vorticella	0.00128116	0.00187992	0.00613497	0	0.0175391	0.011596	0.0443301	0.00435385	0.000348933	0.000799383	0.00296853	0	0.0216923	0.010786	0.0387888	0.00920245
		OTU2 - Vorticella campanula	MK618734	JF317783	1	Unc. eukaryote clone TrR9	Freshwater, Tromso, Norway	x	x	Dolan, 1992; Jacquet et al., 2005	Vorticella	0.0188059	0.0343822	0.132891	0	0.0150323	0.0130332	0.0402731	0.00148427	0.0234566	0.0322673	0.113497	0.00148427	0.122886	0.0907182	0.296458	0.0157332
		OTU23 - Stentor sp.	MK618755	HQ219450	1	Unc. ciliate clone AY2009D7	Lake Aydat, France	x	x	Gong et al., 2007; Thamm et al., 2010	Stentor cf. katashimai	0.0128636	0.0241821	0.0916287	0	0.00224289	0.0046924	0.016129	0	0.00881707	0.0196466	0.0645161	0	0.0018251	0.00311032	0.00742133	0
		OTU11 - Stentor muelleri	MK618743	KJ651824	1	Stentor muelleri isolate SKS144	South Korea	x		Gong et al., 2007; Thamm et al., 2010	Stentor muelleri	0.0199621	0.0201934	0.074807	0	0.000552477	0.000793247	0.00257273	0	0.0319716	0.0342979	0.146448	0	0.00458474	0.00423009	0.0124678	0
		OTU24 - Strobilidiidae C	MK618756	HQ219351	0.99	Unc. ciliate clone AY2009C19	Lake Aydat, France	x		Stoecker and Michaels, 1991	Strobilidiidae group C	0.008515	0.0088123	0.0345339	9.89511e-05	9.07052e-05	0.00023665	0.000791609	0	0.013749	0.0165834	0.0554126	0	0.000164919	0.000389571	0.00118741	0
	Dinoflagellata	OTU21 - Unc. Dinophyceae	MK618753	JF317733	0.99	Unc. eukaryote clone OsR14	Freshwater, Oslo, Norway	x	x	Hansen et al., 2007		0.0134938	0.0191894	0.0650109	0.000197902	0.00689359	0.00486452	0.0132595	0	0.0157749	0.0229098	0.0790619	0.000395804	0.00188007	0.00275779	0.0085098	0
		OTU18 - Unc. Suessiceae	MK618750	LC068843	0.99	Biecheleriopsis adriatica strain trd278-kt	Surface seawater, Japan	x	x	Hansen et al., 2007; Moestrup et al., 2009	close to Biecheleriopsis adriatica	0.0270345	0.043046	0.177518	0	0.00144304	0.00490608	0.0170196	0	0.00321852	0.00854051	0.0369088	0	0	0	0	0
		OTU13 - Unc. Dinophyceae	MK618745	JF317765	0.99	Unc. eukaryote clone TrN9	Drinking water, Tromso, Norway	x	x	Hansen et al., 2007		0.0207849	0.0182477	0.0692658	0.00168217	0.0245811	0.0266384	0.091134	0.00257273	0.0215036	0.0162481	0.0615476	0.000791609	0.0106208	0.0162158	0.0469028	0
	Perkinsea	OTU25 - Perkinsida	MK618757	EF527175	0.98	Unc. marine eukaryote clone SA2_2G9	Marine water, Framvaren Fjord, Norway	x		Chambouvet et al., 2014; Lepère et al., 2008	Parasitic lineage	0.00119262	0.00105056	0.00346329	0	0.00174814	0.00338237	0.012171	0	0.00778589	0.00961508	0.0355235	0.000296853	0.018317	0.0410023	0.126361	0.000395804
	Unclassified	OTU12 - Unc. Alveolata	MK618744	HQ191345	0.97	Uncultured eukaryote clone PA2009C9	Lake Pavin, France	x		Chambouvet et al., 2014; Lepère et al., 2008	Parasitic lineage	0.00881707	0.016704	0.0581833	0	0	0	0	0	0.0327893	0.0476938	0.198496	0.00257273	0.000450777	0.00102727	0.00316644	0
TableS2: Detailed data on the 25 OTUs selected by SIMPER analyses : affiliation with PR2 database, first BLAST hit (accession number, description and isolation source), characteristics of clones sharing high sequence similarity with the OTU (potential nutritional capabilities), other observations and relative proportions (average, standard deviation, maximum, minimum for each season and each size…
