# Supplementary material for: Annual Protist Community Dynamics in a Freshwater Ecosystem Undergoing Contrasted Climatic Conditions: The Saint-Charles River (Canada)
Source: Front Microbiol. 2019 Oct 16;10:2359. doi: 10.3389/fmicb.2019.02359 (PMC6805768; doi:10.3389/fmicb.2019.02359)
Supplement: Supplementary file 17 [file Table_3.XLSX]

## Sheet: Final
TableS3: Significant local similarity (LS) scores and significant Pearson's correlation coefficients (PCC) between eukaryotic OTUs or between eukaryotic and bacterial OTUs (between X and Y) used for the networks of Figure 4 (p-value < 0.05). Rows with "Hit Pearson" as selection type have been used for the PCC network and are ordered by PCC values. Rows with "Hit LS" as selection type have been us…
X	Y	LS	p-value (LS)	PCC	p-value (PCC)	Selection type
OTU19 Unc Chrysophyceae	OTU3 Unc Hypotrichia	0.870719	0	0.906084	0	Hit Pearson
OTU19 Unc Chrysophyceae	OTU10 Chrysophyceae clade F	2.112444	0	0.869213	0	Hit Pearson
OTU21 Unc Dinophyceae	OTU18 Unc Suessiaceae	0.365111	0	0.863204	0	Hit Pearson
OTU3 Unc Hypotrichia	OTU10 Chrysophyceae clade F	0.866511	0	0.813511	0	Hit Pearson
OTU4 Chrysophyceae clade E	OTU10 Chrysophyceae clade F	0.93628	0	0.809134	0	Hit Pearson
OTU8 Telonemia Group 2	OTU14 Limnostrombidium sp	0.429626	0	0.786843	0	Hit Pearson
OTU6 Unc Choreotrichida	OTU3 Unc Hypotrichia	0.399416	0	0.759866	0	Hit Pearson
OTU15 Acineta flava	OTU14 Limnostrombidium sp	0.755247	0	0.711515	0.000002	Hit Pearson
OTU20 Synura petersenii	OTU8 Telonemia Group 2	0.360584	0	0.66951	0.000015	Hit Pearson
OTU6 Unc Choreotrichida	OTU16 Unc Vorticella	0.474914	0	0.669078	0.000015	Hit Pearson
OTU15 Acineta flava	OTU17 Chrysophyceae clade D	0.832793	0	0.659934	0.000022	Hit Pearson
OTU15 Acineta flava	OTU16 Unc Vorticella	0.892338	0	0.597922	0.000188	Hit Pearson
OTU6 Unc Choreotrichida	OTU17 Chrysophyceae clade D	0.453347	0	0.560864	0.00056	Hit Pearson
OTU8 Telonemia Group 2	OTU16 Unc Vorticella	0.414133	0	0.547429	0.000806	Hit Pearson
OTU5 Cryptomonas curvata	OTU1 Cryptomonas pyrenoidifera	0.594092	0	0.546877	0.000818	Hit Pearson
OTU19 Unc Chrysophyceae	OTU6 Unc Choreotrichida	0.783048	0	0.53172	0.001211	Hit Pearson
OTU4 Chrysophyceae clade E	OTU3 Unc Hypotrichia	0.423236	0	0.528931	0.001299	Hit Pearson
OTU17 Chrysophyceae clade D	OTU16 Unc Vorticella	0.510149	0.001	0.523065	0.001503	Hit Pearson
OTU15 Acineta flava	OTU8 Telonemia Group 2	0.614621	0	0.511662	0.001982	Hit Pearson
OTU15 Acineta flava	OTU6 Unc Choreotrichida	0.719637	0	0.506543	0.002236	Hit Pearson
OTU21 Unc Dinophyceae	OTU8 Telonemia Group 2	0.240645	0.093	0.488563	0.003371	Hit Pearson
OTU4 Chrysophyceae clade E	OTU19 Unc Chrysophyceae	0.901718	0	0.479948	0.004072	Hit Pearson
OTU2 Vorticella campanula	OTU7 Uroglena americana	-0.289633	0.134	0.462175	0.005926	Hit Pearson
OTU1 Cryptomonas pyrenoidifera	OTU11 Stentor muelleri	0.462937	0.002	0.454035	0.006991	Hit Pearson
OTU5 Cryptomonas curvata	OTU11 Stentor muelleri	0.473606	0.001	0.426353	0.011925	Hit Pearson
OTU20 Synura petersenii	OTU14 Limnostrombidium sp	0.325729	0.001	0.420976	0.013164	Hit Pearson
OTU21 Unc Dinophyceae	OTU20 Synura petersenii	0.237155	0.032	0.419261	0.013581	Hit Pearson
OTU9 Unc Cryptomonadales	OTU5 Cryptomonas curvata	0.467671	0.003	0.41413	0.014896	Hit Pearson
OTU20 Synura petersenii	OTU9 Unc Cryptomonadales	0.237332	0.031	0.40841	0.016487	Hit Pearson
OTU17 Chrysophyceae clade D	OTU14 Limnostrombidium sp	0.439378	0.007	0.4067	0.016989	Hit Pearson
OTU14 Limnostrombidium sp	OTU16 Unc Vorticella	0.446554	0.003	0.404018	0.017802	Hit Pearson
OTU9 Unc Cryptomonadales	OTU13 Unc Dinophyceae	0.325094	0.042	0.403251	0.01804	Hit Pearson
OTU6 Unc Choreotrichida	OTU10 Chrysophyceae clade F	0.801471	0	0.400068	0.019059	Hit Pearson
OTU16 Unc Vorticella	OTU3 Unc Hypotrichia	0.453116	0	0.386192	0.024073	Hit Pearson
OTU12 Unc Alveolata	OTU22 Kathablepharidales	0.255357	0.044	0.381974	0.025797	Hit Pearson
OTU12 Unc Alveolata	OTU1 Cryptomonas pyrenoidifera	0.360755	0	0.368038	0.03223	Hit Pearson
OTU5 Cryptomonas curvata	OTU22 Kathablepharidales	0.42716	0.008	0.363577	0.034546	Hit Pearson
OTU21 Unc Dinophyceae	OTU22 Kathablepharidales	0.395563	0.017	0.355735	0.038944	Hit Pearson
OTU8 Telonemia Group 2	OTU6 Unc Choreotrichida	0.398869	0	0.351897	0.041256	Hit Pearson
OTU8 Telonemia Group 2	OTU17 Chrysophyceae clade D	0.396436	0.001	0.351278	0.04164	Hit Pearson
OTU17 Chrysophyceae clade D	OTU3 Unc Hypotrichia	0.320119	0.042	0.340144	0.049033	Hit Pearson
OTU11 Stentor muelleri	OTU16 Unc Vorticella	-0.28191	0.081	-0.345746	0.045191	Hit Pearson
OTU24 Strobilidiidae C	OTU17 Chrysophyceae clade D	-0.493162	0	-0.348794	0.043205	Hit Pearson
OTU6 Unc Choreotrichida	OTU22 Kathablepharidales	-0.227572	0.141	-0.355641	0.039	Hit Pearson
OTU4 Chrysophyceae clade E	OTU1 Cryptomonas pyrenoidifera	-0.568938	0	-0.357142	0.038123	Hit Pearson
OTU19 Unc Chrysophyceae	OTU1 Cryptomonas pyrenoidifera	-0.821822	0	-0.360164	0.036408	Hit Pearson
OTU15 Acineta flava	OTU5 Cryptomonas curvata	-0.722489	0.001	-0.365026	0.033779	Hit Pearson
OTU1 Cryptomonas pyrenoidifera	OTU14 Limnostrombidium sp	-0.34696	0.041	-0.365533	0.033514	Hit Pearson
OTU1 Cryptomonas pyrenoidifera	OTU10 Chrysophyceae clade F	-0.850749	0	-0.376358	0.028249	Hit Pearson
OTU6 Unc Choreotrichida	OTU11 Stentor muelleri	-0.391859	0.001	-0.377638	0.027674	Hit Pearson
OTU1 Cryptomonas pyrenoidifera	OTU3 Unc Hypotrichia	-0.399036	0.003	-0.383871	0.025009	Hit Pearson
OTU22 Kathablepharidales	OTU3 Unc Hypotrichia	-0.4937	0	-0.384297	0.024835	Hit Pearson
OTU15 Acineta flava	OTU1 Cryptomonas pyrenoidifera	-0.666784	0	-0.385234	0.024456	Hit Pearson
OTU8 Telonemia Group 2	OTU11 Stentor muelleri	-0.312603	0.008	-0.405794	0.01726	Hit Pearson
OTU17 Chrysophyceae clade D	OTU11 Stentor muelleri	-0.31474	0.064	-0.418272	0.013827	Hit Pearson
OTU4 Chrysophyceae clade E	OTU5 Cryptomonas curvata	-0.522266	0	-0.469345	0.005106	Hit Pearson
OTU5 Cryptomonas curvata	OTU17 Chrysophyceae clade D	-0.428683	0.008	-0.473589	0.004668	Hit Pearson
OTU19 Unc Chrysophyceae	OTU5 Cryptomonas curvata	-0.888678	0	-0.477153	0.004326	Hit Pearson
OTU5 Cryptomonas curvata	OTU10 Chrysophyceae clade F	-0.898467	0	-0.483128	0.0038	Hit Pearson
OTU6 Unc Choreotrichida	OTU1 Cryptomonas pyrenoidifera	-0.53113	0	-0.488098	0.003406	Hit Pearson
OTU5 Cryptomonas curvata	OTU16 Unc Vorticella	-0.514455	0	-0.488961	0.003341	Hit Pearson
OTU8 Telonemia Group 2	OTU1 Cryptomonas pyrenoidifera	-0.416164	0	-0.496703	0.002807	Hit Pearson
OTU1 Cryptomonas pyrenoidifera	OTU16 Unc Vorticella	-0.508729	0	-0.516304	0.001773	Hit Pearson
OTU17 Chrysophyceae clade D	OTU1 Cryptomonas pyrenoidifera	-0.569518	0	-0.539073	0.001003	Hit Pearson
OTU5 Cryptomonas curvata	OTU6 Unc Choreotrichida	-0.397071	0	-0.549646	0.00076	Hit Pearson
OTU5 Cryptomonas curvata	OTU3 Unc Hypotrichia	-0.550922	0	-0.551608	0.000721	Hit Pearson
OTU15 Acineta flava	OTU22 (Bact.) Unc. Nitrosomonadaceae (Small)	2.148862	0	0.905879	0	Hit Pearson
OTU12 Unc Alveolata	OTU10 (Bact.) Candidatus Methylacidiphilum (Large)	0.45101	0	0.895565	0	Hit Pearson
OTU12 Unc Alveolata	OTU7 (Bact.) Sporichthyaceae hgcI clade (Large)	0.604016	0	0.893107	0	Hit Pearson
OTU6 Unc Choreotrichida	OTU16 (Bact.) Phreatobacter (Large)	0.414028	0	0.872597	0	Hit Pearson
OTU25 Perkinsida	OTU8 (Bact.) Polaromonas (Large)	0.170613	0.217	0.870766	0	Hit Pearson
OTU18 Unc Suessiaceae	OTU4 (Bact.) Unc. Comamonadaceae (Large)	0.210665	0.104	0.86633	0	Hit Pearson
OTU19 Unc Chrysophyceae	OTU5 (Bact.) Crenothrix (Large)	0.884106	0	0.856205	0	Hit Pearson
OTU18 Unc Suessiaceae	OTU14 (Bact.) Limnohabitans (Large)	0.403367	0	0.851647	0	Hit Pearson
OTU10 Chrysophyceae clade F	OTU5 (Bact.) Crenothrix (Large)	0.905271	0	0.843568	0	Hit Pearson
OTU19 Unc Chrysophyceae	OTU32 (Bact.) Luteolibacter (Small)	0.65311	0	0.840029	0	Hit Pearson
OTU15 Acineta flava	OTU6 (Bact.) Methylococcales pLW20 (Large)	0.887482	0	0.838046	0	Hit Pearson
OTU6 Unc Choreotrichida	OTU1 (Bact.) Flavobacterium (Small)	0.556087	0	0.834336	0	Hit Pearson
OTU18 Unc Suessiaceae	OTU9 (Bact.) Polynucleobacter (Large)	0.39321	0	0.831711	0	Hit Pearson
OTU10 Chrysophyceae clade F	OTU32 (Bact.) Luteolibacter (Small)	0.66635	0	0.829712	0	Hit Pearson
OTU6 Unc Choreotrichida	OTU18 (Bact.) Methylotenera (Large)	0.566365	0	0.826704	0	Hit Pearson
OTU18 Unc Suessiaceae	OTU14 (Bact.) Limnohabitans (Small)	0.457563	0	0.825781	0	Hit Pearson
OTU18 Unc Suessiaceae	OTU30 (Bact.) Limnohabitans (Small)	0.426388	0	0.804108	0	Hit Pearson
OTU17 Chrysophyceae clade D	OTU22 (Bact.) Unc. Comamonadaceae (Small)	0.510308	0	0.798026	0	Hit Pearson
OTU10 Chrysophyceae clade F	OTU33 (Bact.) Methylococcales CABC2E06 (Small)	0.759477	0	0.797312	0	Hit Pearson
OTU3 Unc Hypotrichia	OTU5 (Bact.) Crenothrix (Large)	0.47905	0	0.795934	0	Hit Pearson
OTU4 Chrysophyceae clade E	OTU29 (Bact.) Flavobacterium (Small)	0.611662	0	0.795024	0	Hit Pearson
OTU1 Cryptomonas pyrenoidifera	OTU24 (Bact.) Limnobacter (Small)	0.607004	0	0.788516	0	Hit Pearson
OTU15 Acineta flava	OTU22 (Bact.) Unc. Comamonadaceae (Small)	0.721866	0	0.788376	0	Hit Pearson
OTU5 Cryptomonas curvata	OTU26 (Bact.) Limnohabitans (Small)	0.698157	0	0.787412	0	Hit Pearson
OTU21 Unc Dinophyceae	OTU14 (Bact.) Limnohabitans (Large)	0.17895	0.544	0.785808	0	Hit Pearson
OTU17 Chrysophyceae clade D	OTU18 (Bact.) Methylotenera (Large)	0.694521	0	0.78002	0	Hit Pearson
OTU21 Unc Dinophyceae	OTU9 (Bact.) Polynucleobacter (Large)	0.313949	0.052	0.769402	0	Hit Pearson
OTU3 Unc Hypotrichia	OTU32 (Bact.) Luteolibacter (Small)	0.349971	0.018	0.766294	0	Hit Pearson
OTU4 Chrysophyceae clade E	OTU33 (Bact.) Methylococcales CABC2E06 (Small)	0.530361	0	0.748064	0	Hit Pearson
OTU17 Chrysophyceae clade D	OTU22 (Bact.) Unc. Nitrosomonadaceae (Small)	0.910066	0	0.739934	0.000001	Hit Pearson
OTU16 Unc Vorticella	OTU16 (Bact.) Phreatobacter (Large)	0.394017	0	0.737409	0.000001	Hit Pearson
OTU21 Unc Dinophyceae	OTU14 (Bact.) Limnohabitans (Small)	0.237342	0.171	0.733449	0.000001	Hit Pearson
OTU1 Cryptomonas pyrenoidifera	OTU26 (Bact.) Limnohabitans (Small)	0.674613	0	0.720007	0.000002	Hit Pearson
OTU6 Unc Choreotrichida	OTU22 (Bact.) Unc. Comamonadaceae (Small)	0.47663	0	0.711316	0.000002	Hit Pearson
OTU17 Chrysophyceae clade D	OTU16 (Bact.) Phreatobacter (Large)	0.427705	0	0.707837	0.000003	Hit Pearson
OTU19 Unc Chrysophyceae	OTU33 (Bact.) Methylococcales CABC2E06 (Small)	0.745685	0	0.693379	0.000005	Hit Pearson
OTU16 Unc Vorticella	OTU6 (Bact.) Methylococcales pLW20 (Large)	0.507008	0.001	0.679759	0.00001	Hit Pearson
OTU15 Acineta flava	OTU1 (Bact.) Flavobacterium (Small)	0.674513	0.001	0.67712	0.000011	Hit Pearson
OTU3 Unc Hypotrichia	OTU33 (Bact.) Methylococcales CABC2E06 (Small)	0.370041	0.001	0.676266	0.000011	Hit Pearson
OTU17 Chrysophyceae clade D	OTU1 (Bact.) Flavobacterium (Small)	0.64739	0	0.668904	0.000015	Hit Pearson
OTU21 Unc Dinophyceae	OTU4 (Bact.) Unc. Comamonadaceae (Large)	0.374314	0.013	0.666945	0.000017	Hit Pearson
OTU10 Chrysophyceae clade F	OTU29 (Bact.) Flavobacterium (Small)	0.82789	0	0.656278	0.000025	Hit Pearson
OTU14 Limnostrombidium sp	OTU6 (Bact.) Methylococcales pLW20 (Large)	0.422223	0.009	0.643158	0.000041	Hit Pearson
OTU21 Unc Dinophyceae	OTU30 (Bact.) Limnohabitans (Small)	0.297006	0.132	0.638992	0.000048	Hit Pearson
OTU4 Chrysophyceae clade E	OTU5 (Bact.) Crenothrix (Large)	0.562722	0	0.637475	0.00005	Hit Pearson
OTU6 Unc Choreotrichida	OTU5 (Bact.) Crenothrix (Large)	0.525406	0	0.61805	0.000098	Hit Pearson
OTU6 Unc Choreotrichida	OTU22 (Bact.) Unc. Nitrosomonadaceae (Small)	0.849087	0	0.614649	0.00011	Hit Pearson
OTU6 Unc Choreotrichida	OTU33 (Bact.) Methylococcales CABC2E06 (Small)	0.47305	0	0.604765	0.000152	Hit Pearson
OTU15 Acineta flava	OTU16 (Bact.) Phreatobacter (Large)	0.54071	0.001	0.601982	0.000166	Hit Pearson
OTU3 Unc Hypotrichia	OTU1 (Bact.) Flavobacterium (Small)	0.352204	0.006	0.600388	0.000174	Hit Pearson
OTU17 Chrysophyceae clade D	OTU29 (Bact.) Flavobacterium (Small)	0.578223	0	0.58876	0.000249	Hit Pearson
OTU1 Cryptomonas pyrenoidifera	OTU10 (Bact.) Candidatus Methylacidiphilum (Large)	0.645851	0	0.588421	0.000252	Hit Pearson
OTU17 Chrysophyceae clade D	OTU6 (Bact.) Methylococcales pLW20 (Large)	0.381788	0.02	0.561977	0.000543	Hit Pearson
OTU8 Telonemia Group 2	OTU6 (Bact.) Methylococcales pLW20 (Large)	0.383586	0	0.557049	0.000622	Hit Pearson
OTU14 Limnostrombidium sp	OTU22 (Bact.) Unc. Nitrosomonadaceae (Small)	0.600525	0.007	0.553149	0.000691	Hit Pearson
OTU16 Unc Vorticella	OTU5 (Bact.) Crenothrix (Large)	0.538573	0	0.552946	0.000695	Hit Pearson
OTU17 Chrysophyceae clade D	OTU33 (Bact.) Methylococcales CABC2E06 (Small)	0.406117	0	0.552553	0.000703	Hit Pearson
OTU12 Unc Alveolata	OTU24 (Bact.) Limnobacter (Small)	0.359222	0	0.538504	0.001018	Hit Pearson
OTU22 Kathablepharidales	OTU9 (Bact.) Polynucleobacter (Large)	0.611034	0	0.535473	0.001101	Hit Pearson
OTU6 Unc Choreotrichida	OTU6 (Bact.) Methylococcales pLW20 (Large)	0.437321	0	0.534696	0.001123	Hit Pearson
OTU16 Unc Vorticella	OTU22 (Bact.) Unc. Comamonadaceae (Small)	0.480098	0	0.531729	0.001211	Hit Pearson
OTU15 Acineta flava	OTU18 (Bact.) Methylotenera (Large)	0.683965	0.002	0.520615	0.001597	Hit Pearson
OTU5 Cryptomonas curvata	OTU30 (Bact.) Limnohabitans (Small)	0.595091	0	0.519531	0.001639	Hit Pearson
OTU16 Unc Vorticella	OTU1 (Bact.) Flavobacterium (Small)	0.428569	0	0.518193	0.001694	Hit Pearson
OTU16 Unc Vorticella	OTU18 (Bact.) Methylotenera (Large)	0.509109	0.001	0.517391	0.001727	Hit Pearson
OTU11 Stentor muelleri	OTU26 (Bact.) Limnohabitans (Small)	0.47636	0	0.513487	0.001897	Hit Pearson
OTU16 Unc Vorticella	OTU22 (Bact.) Unc. Nitrosomonadaceae (Small)	0.864753	0	0.506444	0.002242	Hit Pearson
OTU22 Kathablepharidales	OTU30 (Bact.) Limnohabitans (Small)	0.526527	0.001	0.503467	0.002403	Hit Pearson
OTU3 Unc Hypotrichia	OTU18 (Bact.) Methylotenera (Large)	0.420003	0	0.501216	0.002531	Hit Pearson
OTU6 Unc Choreotrichida	OTU29 (Bact.) Flavobacterium (Small)	0.515888	0	0.499121	0.002656	Hit Pearson
OTU4 Chrysophyceae clade E	OTU32 (Bact.) Luteolibacter (Small)	0.365733	0.003	0.497572	0.002752	Hit Pearson
OTU3 Unc Hypotrichia	OTU29 (Bact.) Flavobacterium (Small)	0.38595	0.005	0.495501	0.002885	Hit Pearson
OTU17 Chrysophyceae clade D	OTU5 (Bact.) Crenothrix (Large)	0.520956	0	0.48606	0.003563	Hit Pearson
OTU1 Cryptomonas pyrenoidifera	OTU7 (Bact.) Sporichthyaceae hgcI clade (Large)	0.716205	0.001	0.47554	0.004478	Hit Pearson
OTU3 Unc Hypotrichia	OTU16 (Bact.) Phreatobacter (Large)	0.252396	0.005	0.463575	0.005757	Hit Pearson
OTU15 Acineta flava	OTU5 (Bact.) Crenothrix (Large)	0.815033	0	0.462274	0.005914	Hit Pearson
OTU14 Limnostrombidium sp	OTU22 (Bact.) Unc. Comamonadaceae (Small)	0.376563	0	0.459928	0.006205	Hit Pearson
OTU16 Unc Vorticella	OTU33 (Bact.) Methylococcales CABC2E06 (Small)	0.430567	0	0.455496	0.006789	Hit Pearson
OTU17 Chrysophyceae clade D	OTU8 (Bact.) Polaromonas (Large)	0.439568	0	0.455147	0.006837	Hit Pearson
OTU24 Strobilidiidae C	OTU26 (Bact.) Limnohabitans (Small)	0.528494	0	0.434687	0.0102	Hit Pearson
OTU19 Unc Chrysophyceae	OTU29 (Bact.) Flavobacterium (Small)	0.830954	0	0.433649	0.010402	Hit Pearson
OTU8 Telonemia Group 2	OTU22 (Bact.) Unc. Comamonadaceae (Small)	0.41288	0	0.432642	0.010602	Hit Pearson
OTU8 Telonemia Group 2	OTU16 (Bact.) Phreatobacter (Large)	0.357785	0	0.424822	0.012267	Hit Pearson
OTU16 Unc Vorticella	OTU29 (Bact.) Flavobacterium (Small)	0.504639	0	0.422118	0.012892	Hit Pearson
OTU8 Telonemia Group 2	OTU22 (Bact.) Unc. Nitrosomonadaceae (Small)	0.639429	0	0.42094	0.013172	Hit Pearson
OTU5 Cryptomonas curvata	OTU9 (Bact.) Polynucleobacter (Large)	0.58436	0	0.416254	0.014339	Hit Pearson
OTU5 Cryptomonas curvata	OTU24 (Bact.) Limnobacter (Small)	0.473023	0.001	0.381283	0.026089	Hit Pearson
OTU19 Unc Chrysophyceae	OTU1 (Bact.) Flavobacterium (Small)	0.804849	0	0.367568	0.032467	Hit Pearson
OTU24 Strobilidiidae C	OTU9 (Bact.) Polynucleobacter (Large)	0.543363	0	0.366372	0.033079	Hit Pearson
OTU25 Perkinsida	OTU14 (Bact.) Limnohabitans (Small)	0.30984	0.043	0.356595	0.038441	Hit Pearson
OTU3 Unc Hypotrichia	OTU22 (Bact.) Unc. Comamonadaceae (Small)	0.330338	0.003	0.356467	0.038515	Hit Pearson
OTU8 Telonemia Group 2	OTU29 (Bact.) Flavobacterium (Small)	0.481271	0	0.356149	0.038701	Hit Pearson
OTU8 Telonemia Group 2	OTU9 (Bact.) Polynucleobacter (Large)	-0.173624	0.296	0.343121	0.04696	Hit Pearson
OTU3 Unc Hypotrichia	OTU22 (Bact.) Unc. Nitrosomonadaceae (Small)	0.787085	0	0.341217	0.048277	Hit Pearson
OTU25 Perkinsida	OTU14 (Bact.) Limnohabitans (Large)	0.369904	0.01	0.33925	0.049669	Hit Pearson
OTU6 Unc Choreotrichida	OTU9 (Bact.) Polynucleobacter (Large)	-0.367814	0	-0.342168	0.047616	Hit Pearson
OTU6 Unc Choreotrichida	OTU14 (Bact.) Limnohabitans (Small)	-0.30446	0.012	-0.342692	0.047254	Hit Pearson
OTU17 Chrysophyceae clade D	OTU10 (Bact.) Candidatus Methylacidiphilum (Large)	-0.579755	0	-0.350439	0.042163	Hit Pearson
OTU1 Cryptomonas pyrenoidifera	OTU22 (Bact.) Unc. Nitrosomonadaceae (Small)	-0.785876	0.001	-0.350782	0.041948	Hit Pearson
OTU15 Acineta flava	OTU30 (Bact.) Limnohabitans (Small)	-0.7219	0.002	-0.351063	0.041773	Hit Pearson
OTU11 Stentor muelleri	OTU5 (Bact.) Crenothrix (Large)	-0.413595	0.002	-0.354817	0.039488	Hit Pearson
OTU22 Kathablepharidales	OTU16 (Bact.) Phreatobacter (Large)	-0.187682	0.162	-0.355957	0.038814	Hit Pearson
OTU17 Chrysophyceae clade D	OTU9 (Bact.) Polynucleobacter (Large)	-0.458512	0	-0.356015	0.03878	Hit Pearson
OTU16 Unc Vorticella	OTU10 (Bact.) Candidatus Methylacidiphilum (Large)	-0.467097	0.003	-0.356098	0.038731	Hit Pearson
OTU3 Unc Hypotrichia	OTU30 (Bact.) Limnohabitans (Small)	-0.571862	0	-0.359411	0.036829	Hit Pearson
OTU15 Acineta flava	OTU24 (Bact.) Limnobacter (Small)	-0.521408	0.015	-0.360307	0.036328	Hit Pearson
OTU22 Kathablepharidales	OTU18 (Bact.) Methylotenera (Large)	-0.387911	0.026	-0.363523	0.034575	Hit Pearson
OTU16 Unc Vorticella	OTU14 (Bact.) Limnohabitans (Large)	-0.47744	0.001	-0.374034	0.029318	Hit Pearson
OTU11 Stentor muelleri	OTU22 (Bact.) Unc. Comamonadaceae (Small)	-0.386735	0	-0.37498	0.028879	Hit Pearson
OTU8 Telonemia Group 2	OTU10 (Bact.) Candidatus Methylacidiphilum (Large)	-0.408464	0.001	-0.375872	0.02847	Hit Pearson
OTU5 Cryptomonas curvata	OTU6 (Bact.) Methylococcales pLW20 (Large)	-0.356878	0.031	-0.37912	0.02702	Hit Pearson
OTU11 Stentor muelleri	OTU6 (Bact.) Methylococcales pLW20 (Large)	-0.446644	0.001	-0.383104	0.025326	Hit Pearson
OTU15 Acineta flava	OTU14 (Bact.) Limnohabitans (Small)	-0.803399	0	-0.38396	0.024973	Hit Pearson
OTU11 Stentor muelleri	OTU18 (Bact.) Methylotenera (Large)	-0.285381	0.08	-0.38652	0.023943	Hit Pearson
OTU22 Kathablepharidales	OTU1 (Bact.) Flavobacterium (Small)	-0.332699	0.054	-0.388274	0.023258	Hit Pearson
OTU5 Cryptomonas curvata	OTU32 (Bact.) Luteolibacter (Small)	-0.394022	0.01	-0.39253	0.021662	Hit Pearson
OTU11 Stentor muelleri	OTU16 (Bact.) Phreatobacter (Large)	-0.29115	0.001	-0.394756	0.020864	Hit Pearson
OTU1 Cryptomonas pyrenoidifera	OTU1 (Bact.) Flavobacterium (Small)	-0.631516	0	-0.40846	0.016472	Hit Pearson
OTU20 Synura petersenii	OTU24 (Bact.) Limnobacter (Small)	-0.329242	0	-0.40885	0.016359	Hit Pearson
OTU11 Stentor muelleri	OTU33 (Bact.) Methylococcales CABC2E06 (Small)	-0.466235	0	-0.410829	0.015797	Hit Pearson
OTU1 Cryptomonas pyrenoidifera	OTU6 (Bact.) Methylococcales pLW20 (Large)	-0.355778	0.026	-0.414815	0.014714	Hit Pearson
OTU14 Limnostrombidium sp	OTU24 (Bact.) Limnobacter (Small)	-0.389693	0.004	-0.415547	0.014523	Hit Pearson
OTU16 Unc Vorticella	OTU14 (Bact.) Limnohabitans (Small)	-0.483101	0	-0.419985	0.013403	Hit Pearson
OTU15 Acineta flava	OTU26 (Bact.) Limnohabitans (Small)	-0.586393	0.011	-0.428022	0.011561	Hit Pearson
OTU6 Unc Choreotrichida	OTU30 (Bact.) Limnohabitans (Small)	-0.399137	0	-0.438891	0.009413	Hit Pearson
OTU16 Unc Vorticella	OTU30 (Bact.) Limnohabitans (Small)	-0.505487	0	-0.439549	0.009295	Hit Pearson
OTU8 Telonemia Group 2	OTU26 (Bact.) Limnohabitans (Small)	-0.259569	0.072	-0.442955	0.008702	Hit Pearson
OTU5 Cryptomonas curvata	OTU22 (Bact.) Unc. Nitrosomonadaceae (Small)	-0.837995	0	-0.443551	0.008602	Hit Pearson
OTU6 Unc Choreotrichida	OTU24 (Bact.) Limnobacter (Small)	-0.476668	0	-0.455586	0.006777	Hit Pearson
OTU17 Chrysophyceae clade D	OTU30 (Bact.) Limnohabitans (Small)	-0.489691	0.001	-0.468184	0.005232	Hit Pearson
OTU11 Stentor muelleri	OTU29 (Bact.) Flavobacterium (Small)	-0.416153	0.003	-0.481164	0.003966	Hit Pearson
OTU5 Cryptomonas curvata	OTU18 (Bact.) Methylotenera (Large)	-0.415158	0.007	-0.485431	0.003613	Hit Pearson
OTU1 Cryptomonas pyrenoidifera	OTU22 (Bact.) Unc. Comamonadaceae (Small)	-0.520626	0	-0.48563	0.003597	Hit Pearson
OTU4 Chrysophyceae clade E	OTU26 (Bact.) Limnohabitans (Small)	-0.532528	0	-0.485823	0.003582	Hit Pearson
OTU10 Chrysophyceae clade F	OTU26 (Bact.) Limnohabitans (Small)	-0.88761	0	-0.490796	0.003207	Hit Pearson
OTU19 Unc Chrysophyceae	OTU26 (Bact.) Limnohabitans (Small)	-0.884808	0	-0.491702	0.003143	Hit Pearson
OTU1 Cryptomonas pyrenoidifera	OTU16 (Bact.) Phreatobacter (Large)	-0.423677	0	-0.506062	0.002262	Hit Pearson
OTU17 Chrysophyceae clade D	OTU24 (Bact.) Limnobacter (Small)	-0.528147	0	-0.508928	0.002114	Hit Pearson
OTU5 Cryptomonas curvata	OTU22 (Bact.) Unc. Comamonadaceae (Small)	-0.417635	0	-0.514825	0.001837	Hit Pearson
OTU16 Unc Vorticella	OTU24 (Bact.) Limnobacter (Small)	-0.50936	0	-0.51754	0.001721	Hit Pearson
OTU5 Cryptomonas curvata	OTU1 (Bact.) Flavobacterium (Small)	-0.457631	0	-0.517969	0.001703	Hit Pearson
OTU8 Telonemia Group 2	OTU24 (Bact.) Limnobacter (Small)	-0.399034	0	-0.518806	0.001669	Hit Pearson
OTU1 Cryptomonas pyrenoidifera	OTU5 (Bact.) Crenothrix (Large)	-0.578116	0	-0.519309	0.001648	Hit Pearson
OTU1 Cryptomonas pyrenoidifera	OTU18 (Bact.) Methylotenera (Large)	-0.591051	0	-0.51979	0.001629	Hit Pearson
OTU16 Unc Vorticella	OTU26 (Bact.) Limnohabitans (Small)	-0.425962	0.008	-0.529194	0.001291	Hit Pearson
OTU3 Unc Hypotrichia	OTU26 (Bact.) Limnohabitans (Small)	-0.420732	0.002	-0.54634	0.00083	Hit Pearson
OTU5 Cryptomonas curvata	OTU16 (Bact.) Phreatobacter (Large)	-0.296013	0.005	-0.550847	0.000736	Hit Pearson
OTU1 Cryptomonas pyrenoidifera	OTU33 (Bact.) Methylococcales CABC2E06 (Small)	-0.517915	0	-0.575924	0.000365	Hit Pearson
OTU5 Cryptomonas curvata	OTU5 (Bact.) Crenothrix (Large)	-0.466063	0.001	-0.590013	0.00024	Hit Pearson
OTU5 Cryptomonas curvata	OTU33 (Bact.) Methylococcales CABC2E06 (Small)	-0.47333	0	-0.612371	0.000119	Hit Pearson
OTU5 Cryptomonas curvata	OTU29 (Bact.) Flavobacterium (Small)	-0.510975	0	-0.62236	0.000085	Hit Pearson
OTU6 Unc Choreotrichida	OTU26 (Bact.) Limnohabitans (Small)	-0.436264	0	-0.635086	0.000055	Hit Pearson
OTU1 Cryptomonas pyrenoidifera	OTU29 (Bact.) Flavobacterium (Small)	-0.672981	0	-0.657751	0.000024	Hit Pearson
OTU17 Chrysophyceae clade D	OTU26 (Bact.) Limnohabitans (Small)	-0.574456	0	-0.687945	0.000007	Hit Pearson
OTU19 Unc Chrysophyceae	OTU10 Chrysophyceae clade F	2.112444	0	0.869213	0	Hit LS
OTU4 Chrysophyceae clade E	OTU10 Chrysophyceae clade F	0.93628	0	0.809134	0	Hit LS
OTU4 Chrysophyceae clade E	OTU19 Unc Chrysophyceae	0.901718	0	0.479948	0.004072	Hit LS
OTU15 Acineta flava	OTU16 Unc Vorticella	0.892338	0	0.597922	0.000188	Hit LS
OTU19 Unc Chrysophyceae	OTU3 Unc Hypotrichia	0.870719	0	0.906084	0	Hit LS
OTU3 Unc Hypotrichia	OTU10 Chrysophyceae clade F	0.866511	0	0.813511	0	Hit LS
OTU15 Acineta flava	OTU17 Chrysophyceae clade D	0.832793	0	0.659934	0.000022	Hit LS
OTU6 Unc Choreotrichida	OTU10 Chrysophyceae clade F	0.801471	0	0.400068	0.019059	Hit LS
OTU19 Unc Chrysophyceae	OTU6 Unc Choreotrichida	0.783048	0	0.53172	0.001211	Hit LS
OTU15 Acineta flava	OTU14 Limnostrombidium sp	0.755247	0	0.711515	0.000002	Hit LS
OTU15 Acineta flava	OTU6 Unc Choreotrichida	0.719637	0	0.506543	0.002236	Hit LS
OTU15 Acineta flava	OTU8 Telonemia Group 2	0.614621	0	0.511662	0.001982	Hit LS
OTU5 Cryptomonas curvata	OTU1 Cryptomonas pyrenoidifera	0.594092	0	0.546877	0.000818	Hit LS
OTU17 Chrysophyceae clade D	OTU16 Unc Vorticella	0.510149	0.001	0.523065	0.001503	Hit LS
OTU6 Unc Choreotrichida	OTU16 Unc Vorticella	0.474914	0	0.669078	0.000015	Hit LS
OTU5 Cryptomonas curvata	OTU11 Stentor muelleri	0.473606	0.001	0.426353	0.011925	Hit LS
OTU9 Unc Cryptomonadales	OTU5 Cryptomonas curvata	0.467671	0.003	0.41413	0.014896	Hit LS
OTU1 Cryptomonas pyrenoidifera	OTU11 Stentor muelleri	0.462937	0.002	0.454035	0.006991	Hit LS
OTU6 Unc Choreotrichida	OTU17 Chrysophyceae clade D	0.453347	0	0.560864	0.00056	Hit LS
OTU16 Unc Vorticella	OTU3 Unc Hypotrichia	0.453116	0	0.386192	0.024073	Hit LS
OTU14 Limnostrombidium sp	OTU16 Unc Vorticella	0.446554	0.003	0.404018	0.017802	Hit LS
OTU17 Chrysophyceae clade D	OTU14 Limnostrombidium sp	0.439378	0.007	0.4067	0.016989	Hit LS
OTU8 Telonemia Group 2	OTU14 Limnostrombidium sp	0.429626	0	0.786843	0	Hit LS
OTU5 Cryptomonas curvata	OTU22 Kathablepharidales	0.42716	0.008	0.363577	0.034546	Hit LS
OTU4 Chrysophyceae clade E	OTU3 Unc Hypotrichia	0.423236	0	0.528931	0.001299	Hit LS
OTU8 Telonemia Group 2	OTU16 Unc Vorticella	0.414133	0	0.547429	0.000806	Hit LS
OTU6 Unc Choreotrichida	OTU3 Unc Hypotrichia	0.399416	0	0.759866	0	Hit LS
OTU8 Telonemia Group 2	OTU6 Unc Choreotrichida	0.398869	0	0.351897	0.041256	Hit LS
OTU8 Telonemia Group 2	OTU17 Chrysophyceae clade D	0.396436	0.001	0.351278	0.04164	Hit LS
OTU21 Unc Dinophyceae	OTU22 Kathablepharidales	0.395563	0.017	0.355735	0.038944	Hit LS
OTU21 Unc Dinophyceae	OTU18 Unc Suessiaceae	0.365111	0	0.863204	0	Hit LS
OTU12 Unc Alveolata	OTU1 Cryptomonas pyrenoidifera	0.360755	0	0.368038	0.03223	Hit LS
OTU20 Synura petersenii	OTU8 Telonemia Group 2	0.360584	0	0.66951	0.000015	Hit LS
OTU20 Synura petersenii	OTU14 Limnostrombidium sp	0.325729	0.001	0.420976	0.013164	Hit LS
OTU9 Unc Cryptomonadales	OTU13 Unc Dinophyceae	0.325094	0.042	0.403251	0.01804	Hit LS
OTU17 Chrysophyceae clade D	OTU3 Unc Hypotrichia	0.320119	0.042	0.340144	0.049033	Hit LS
OTU12 Unc Alveolata	OTU22 Kathablepharidales	0.255357	0.044	0.381974	0.025797	Hit LS
OTU21 Unc Dinophyceae	OTU8 Telonemia Group 2	0.240645	0.093	0.488563	0.003371	Hit LS
OTU20 Synura petersenii	OTU9 Unc Cryptomonadales	0.237332	0.031	0.40841	0.016487	Hit LS
OTU21 Unc Dinophyceae	OTU20 Synura petersenii	0.237155	0.032	0.419261	0.013581	Hit LS
OTU6 Unc Choreotrichida	OTU22 Kathablepharidales	-0.227572	0.141	-0.355641	0.039	Hit LS
OTU11 Stentor muelleri	OTU16 Unc Vorticella	-0.28191	0.081	-0.345746	0.045191	Hit LS
OTU2 Vorticella campanula	OTU7 Uroglena americana	-0.289633	0.134	0.462175	0.005926	Hit LS
OTU8 Telonemia Group 2	OTU11 Stentor muelleri	-0.312603	0.008	-0.405794	0.01726	Hit LS
OTU17 Chrysophyceae clade D	OTU11 Stentor muelleri	-0.31474	0.064	-0.418272	0.013827	Hit LS
OTU1 Cryptomonas pyrenoidifera	OTU14 Limnostrombidium sp	-0.34696	0.041	-0.365533	0.033514	Hit LS
OTU6 Unc Choreotrichida	OTU11 Stentor muelleri	-0.391859	0.001	-0.377638	0.027674	Hit LS
OTU5 Cryptomonas curvata	OTU6 Unc Choreotrichida	-0.397071	0	-0.549646	0.00076	Hit LS
OTU1 Cryptomonas pyrenoidifera	OTU3 Unc Hypotrichia	-0.399036	0.003	-0.383871	0.025009	Hit LS
OTU8 Telonemia Group 2	OTU1 Cryptomonas pyrenoidifera	-0.416164	0	-0.496703	0.002807	Hit LS
OTU5 Cryptomonas curvata	OTU17 Chrysophyceae clade D	-0.428683	0.008	-0.473589	0.004668	Hit LS
OTU24 Strobilidiidae C	OTU17 Chrysophyceae clade D	-0.493162	0	-0.348794	0.043205	Hit LS
OTU22 Kathablepharidales	OTU3 Unc Hypotrichia	-0.4937	0	-0.384297	0.024835	Hit LS
OTU1 Cryptomonas pyrenoidifera	OTU16 Unc Vorticella	-0.508729	0	-0.516304	0.001773	Hit LS
OTU5 Cryptomonas curvata	OTU16 Unc Vorticella	-0.514455	0	-0.488961	0.003341	Hit LS
OTU4 Chrysophyceae clade E	OTU5 Cryptomonas curvata	-0.522266	0	-0.469345	0.005106	Hit LS
OTU6 Unc Choreotrichida	OTU1 Cryptomonas pyrenoidifera	-0.53113	0	-0.488098	0.003406	Hit LS
OTU5 Cryptomonas curvata	OTU3 Unc Hypotrichia	-0.550922	0	-0.551608	0.000721	Hit LS
OTU4 Chrysophyceae clade E	OTU1 Cryptomonas pyrenoidifera	-0.568938	0	-0.357142	0.038123	Hit LS
OTU17 Chrysophyceae clade D	OTU1 Cryptomonas pyrenoidifera	-0.569518	0	-0.539073	0.001003	Hit LS
OTU15 Acineta flava	OTU1 Cryptomonas pyrenoidifera	-0.666784	0	-0.385234	0.024456	Hit LS
OTU15 Acineta flava	OTU5 Cryptomonas curvata	-0.722489	0.001	-0.365026	0.033779	Hit LS
OTU19 Unc Chrysophyceae	OTU1 Cryptomonas pyrenoidifera	-0.821822	0	-0.360164	0.036408	Hit LS
OTU1 Cryptomonas pyrenoidifera	OTU10 Chrysophyceae clade F	-0.850749	0	-0.376358	0.028249	Hit LS
OTU19 Unc Chrysophyceae	OTU5 Cryptomonas curvata	-0.888678	0	-0.477153	0.004326	Hit LS
OTU5 Cryptomonas curvata	OTU10 Chrysophyceae clade F	-0.898467	0	-0.483128	0.0038	Hit LS
OTU15 Acineta flava	OTU22 (Bact.) Unc. Nitrosomonadaceae (Small)	2.148862	0	0.905879	0	Hit LS
OTU15 Acineta flava	OTU22 (Bact.) Unc. Nitrosomonadaceae (Large)	1.805335	0	0.403507	0.01796	Hit LS
OTU15 Acineta flava	OTU40 (Bact.) Aquaspirillum arcticum group (Large)	1.799951	0	0.566579	0.000477	Hit LS
OTU10 Chrysophyceae clade F	OTU17 (Bact.) Crenothrix (Large)	0.981113	0	0.513451	0.001899	Hit LS
OTU19 Unc Chrysophyceae	OTU17 (Bact.) Crenothrix (Large)	0.971781	0	0.603287	0.000159	Hit LS
OTU15 Acineta flava	OTU17 (Bact.) Crenothrix (Large)	0.967503	0	0.773541	0	Hit LS
OTU10 Chrysophyceae clade F	OTU41 (Bact.) Methylobacter (Large)	0.917541	0	0.696654	0.000005	Hit LS
OTU17 Chrysophyceae clade D	OTU22 (Bact.) Unc. Nitrosomonadaceae (Small)	0.910066	0	0.739934	0.000001	Hit LS
OTU19 Unc Chrysophyceae	OTU41 (Bact.) Methylobacter (Large)	0.903656	0	0.607355	0.00014	Hit LS
OTU15 Acineta flava	OTU35 (Bact.) Acidimicrobiaceae CL500-29 (Small)	0.90342	0	0.699478	0.000004	Hit LS
OTU17 Chrysophyceae clade D	OTU40 (Bact.) Aquaspirillum arcticum group (Large)	0.877464	0	0.722731	0.000001	Hit LS
OTU16 Unc Vorticella	OTU22 (Bact.) Unc. Nitrosomonadaceae (Small)	0.864753	0	0.506444	0.002242	Hit LS
OTU17 Chrysophyceae clade D	OTU22 (Bact.) Unc. Nitrosomonadaceae (Large)	0.864734	0	0.643926	0.00004	Hit LS
OTU6 Unc Choreotrichida	OTU22 (Bact.) Unc. Nitrosomonadaceae (Small)	0.849087	0	0.614649	0.00011	Hit LS
OTU16 Unc Vorticella	OTU40 (Bact.) Aquaspirillum arcticum group (Large)	0.83577	0	0.532385	0.001191	Hit LS
OTU3 Unc Hypotrichia	OTU22 (Bact.) Unc. Nitrosomonadaceae (Small)	0.787085	0	0.341217	0.048277	Hit LS
OTU16 Unc Vorticella	OTU22 (Bact.) Unc. Nitrosomonadaceae (Large)	0.781164	0	0.394032	0.021121	Hit LS
OTU6 Unc Choreotrichida	OTU40 (Bact.) Aquaspirillum arcticum group (Large)	0.7753	0	0.481854	0.003907	Hit LS
OTU6 Unc Choreotrichida	OTU22 (Bact.) Unc. Nitrosomonadaceae (Large)	0.756137	0	0.688592	0.000007	Hit LS
OTU3 Unc Hypotrichia	OTU22 (Bact.) Unc. Nitrosomonadaceae (Large)	0.752454	0	0.472369	0.00479	Hit LS
OTU1 Cryptomonas pyrenoidifera	OTU38 (Bact.) Flavobacteriales NS9 (Large)	0.699764	0	0.781925	0	Hit LS
OTU5 Cryptomonas curvata	OTU26 (Bact.) Limnohabitans (Small)	0.698157	0	0.787412	0	Hit LS
OTU1 Cryptomonas pyrenoidifera	OTU26 (Bact.) Limnohabitans (Small)	0.674613	0	0.720007	0.000002	Hit LS
OTU1 Cryptomonas pyrenoidifera	OTU37 (Bact.) Fluviicola (Large)	0.673111	0	0.58181	0.000307	Hit LS
OTU16 Unc Vorticella	OTU17 (Bact.) Crenothrix (Large)	0.672808	0	0.563513	0.00052	Hit LS
OTU1 Cryptomonas pyrenoidifera	OTU46 (Bact.) Limnohabitans (Small)	0.66821	0	0.611181	0.000123	Hit LS
OTU17 Chrysophyceae clade D	OTU17 (Bact.) Crenothrix (Large)	0.659742	0	0.593713	0.000214	Hit LS
OTU1 Cryptomonas pyrenoidifera	OTU44 (Bact.) Candidatus Planktoluna (Small)	0.65959	0	0.565077	0.000498	Hit LS
OTU5 Cryptomonas curvata	OTU38 (Bact.) Flavobacteriales NS9 (Large)	0.654454	0	0.643751	0.00004	Hit LS
OTU1 Cryptomonas pyrenoidifera	OTU43 (Bact.) Fluviicola (Small)	0.654009	0	0.527919	0.001333	Hit LS
OTU4 Chrysophyceae clade E	OTU17 (Bact.) Crenothrix (Large)	0.649953	0	0.360761	0.036076	Hit LS
OTU8 Telonemia Group 2	OTU22 (Bact.) Unc. Nitrosomonadaceae (Small)	0.639429	0	0.42094	0.013172	Hit LS
OTU4 Chrysophyceae clade E	OTU41 (Bact.) Methylobacter (Large)	0.631464	0	0.738151	0.000001	Hit LS
OTU1 Cryptomonas pyrenoidifera	OTU42 (Bact.) Limnohabitans (Small)	0.624018	0	0.573951	0.000387	Hit LS
OTU11 Stentor muelleri	OTU46 (Bact.) Limnohabitans (Small)	0.61471	0	0.620426	0.000091	Hit LS
OTU22 Kathablepharidales	OTU9 (Bact.) Polynucleobacter (Large)	0.611034	0	0.535473	0.001101	Hit LS
OTU11 Stentor muelleri	OTU43 (Bact.) Fluviicola (Small)	0.607486	0	0.60105	0.000171	Hit LS
OTU14 Limnostrombidium sp	OTU22 (Bact.) Unc. Nitrosomonadaceae (Small)	0.600525	0.007	0.553149	0.000691	Hit LS
OTU11 Stentor muelleri	OTU37 (Bact.) Fluviicola (Large)	0.596115	0	0.659658	0.000022	Hit LS
OTU5 Cryptomonas curvata	OTU30 (Bact.) Limnohabitans (Small)	0.595091	0	0.519531	0.001639	Hit LS
OTU6 Unc Choreotrichida	OTU17 (Bact.) Crenothrix (Large)	0.588052	0	0.6528	0.000029	Hit LS
OTU1 Cryptomonas pyrenoidifera	OTU45 (Bact.) Pseudarcicella (Small)	0.586178	0	0.584456	0.000284	Hit LS
OTU5 Cryptomonas curvata	OTU9 (Bact.) Polynucleobacter (Large)	0.58436	0	0.416254	0.014339	Hit LS
OTU16 Unc Vorticella	OTU35 (Bact.) Acidimicrobiaceae CL500-29 (Small)	0.581631	0	0.730186	0.000001	Hit LS
OTU1 Cryptomonas pyrenoidifera	OTU26 (Bact.) Limnohabitans (Large)	0.577763	0	0.477821	0.004264	Hit LS
OTU6 Unc Choreotrichida	OTU41 (Bact.) Methylobacter (Large)	0.574147	0	0.684512	0.000008	Hit LS
OTU1 Cryptomonas pyrenoidifera	OTU47 (Bact.) Candidatus Rhodoluna (Small)	0.565962	0.002	0.581163	0.000313	Hit LS
OTU5 Cryptomonas curvata	OTU37 (Bact.) Fluviicola (Large)	0.558932	0	0.384518	0.024746	Hit LS
OTU1 Cryptomonas pyrenoidifera	OTU36 (Bact.) Candidatus Planktoluna (Large)	0.557921	0	0.450299	0.007533	Hit LS
OTU1 Cryptomonas pyrenoidifera	OTU39 (Bact.) Pseudarcicella (Large)	0.556999	0	0.454458	0.006932	Hit LS
OTU11 Stentor muelleri	OTU38 (Bact.) Flavobacteriales NS9 (Large)	0.546735	0	0.514718	0.001842	Hit LS
OTU7 Uroglena americana	OTU46 (Bact.) Limnohabitans (Small)	0.544877	0	0.500555	0.00257	Hit LS
OTU24 Strobilidiidae C	OTU9 (Bact.) Polynucleobacter (Large)	0.543363	0	0.366372	0.033079	Hit LS
OTU16 Unc Vorticella	OTU41 (Bact.) Methylobacter (Large)	0.542019	0	0.526516	0.00138	Hit LS
OTU11 Stentor muelleri	OTU42 (Bact.) Limnohabitans (Small)	0.532513	0	0.491669	0.003145	Hit LS
OTU24 Strobilidiidae C	OTU26 (Bact.) Limnohabitans (Small)	0.528494	0	0.434687	0.0102	Hit LS
OTU3 Unc Hypotrichia	OTU17 (Bact.) Crenothrix (Large)	0.527739	0	0.599654	0.000178	Hit LS
OTU22 Kathablepharidales	OTU30 (Bact.) Limnohabitans (Small)	0.526527	0.001	0.503467	0.002403	Hit LS
OTU5 Cryptomonas curvata	OTU44 (Bact.) Candidatus Planktoluna (Small)	0.525935	0	0.438929	0.009406	Hit LS
OTU3 Unc Hypotrichia	OTU41 (Bact.) Methylobacter (Large)	0.515637	0	0.643633	0.00004	Hit LS
OTU11 Stentor muelleri	OTU47 (Bact.) Candidatus Rhodoluna (Small)	0.506012	0	0.533039	0.001171	Hit LS
OTU11 Stentor muelleri	OTU39 (Bact.) Pseudarcicella (Large)	0.503043	0	0.439244	0.009349	Hit LS
OTU17 Chrysophyceae clade D	OTU41 (Bact.) Methylobacter (Large)	0.500077	0	0.617026	0.000102	Hit LS
OTU5 Cryptomonas curvata	OTU46 (Bact.) Limnohabitans (Small)	0.496003	0	0.441713	0.008914	Hit LS
OTU5 Cryptomonas curvata	OTU36 (Bact.) Candidatus Planktoluna (Large)	0.495302	0.001	0.403702	0.0179	Hit LS
OTU11 Stentor muelleri	OTU45 (Bact.) Pseudarcicella (Small)	0.487969	0.002	0.53724	0.001052	Hit LS
OTU8 Telonemia Group 2	OTU17 (Bact.) Crenothrix (Large)	0.478388	0	0.414422	0.014818	Hit LS
OTU12 Unc Alveolata	OTU36 (Bact.) Candidatus Planktoluna (Large)	0.476555	0	0.542688	0.000913	Hit LS
OTU11 Stentor muelleri	OTU26 (Bact.) Limnohabitans (Small)	0.47636	0	0.513487	0.001897	Hit LS
OTU5 Cryptomonas curvata	OTU45 (Bact.) Pseudarcicella (Small)	0.474658	0.001	0.397371	0.019959	Hit LS
OTU6 Unc Choreotrichida	OTU35 (Bact.) Acidimicrobiaceae CL500-29 (Small)	0.465338	0	0.530086	0.001262	Hit LS
OTU5 Cryptomonas curvata	OTU47 (Bact.) Candidatus Rhodoluna (Small)	0.462919	0.001	0.423303	0.012615	Hit LS
OTU14 Limnostrombidium sp	OTU35 (Bact.) Acidimicrobiaceae CL500-29 (Small)	0.462771	0.002	0.551045	0.000732	Hit LS
OTU24 Strobilidiidae C	OTU26 (Bact.) Limnohabitans (Large)	0.460081	0	0.360069	0.036461	Hit LS
OTU12 Unc Alveolata	OTU44 (Bact.) Candidatus Planktoluna (Small)	0.458257	0	0.369264	0.031616	Hit LS
OTU7 Uroglena americana	OTU42 (Bact.) Limnohabitans (Small)	0.457163	0.004	0.407816	0.016659	Hit LS
OTU5 Cryptomonas curvata	OTU26 (Bact.) Limnohabitans (Large)	0.457046	0.003	0.352708	0.040759	Hit LS
OTU11 Stentor muelleri	OTU44 (Bact.) Candidatus Planktoluna (Small)	0.450848	0	0.621405	0.000088	Hit LS
OTU5 Cryptomonas curvata	OTU42 (Bact.) Limnohabitans (Small)	0.444516	0.003	0.388305	0.023246	Hit LS
OTU22 Kathablepharidales	OTU36 (Bact.) Candidatus Planktoluna (Large)	0.434851	0.004	0.377295	0.027827	Hit LS
OTU12 Unc Alveolata	OTU26 (Bact.) Limnohabitans (Large)	0.434399	0	0.434606	0.010216	Hit LS
OTU7 Uroglena americana	OTU43 (Bact.) Fluviicola (Small)	0.430653	0.009	0.435483	0.010047	Hit LS
OTU18 Unc Suessiaceae	OTU30 (Bact.) Limnohabitans (Small)	0.426388	0	0.804108	0	Hit LS
OTU11 Stentor muelleri	OTU26 (Bact.) Limnohabitans (Large)	0.420712	0.001	0.396612	0.020218	Hit LS
OTU18 Unc Suessiaceae	OTU39 (Bact.) Pseudarcicella (Large)	0.419196	0	0.414583	0.014776	Hit LS
OTU18 Unc Suessiaceae	OTU9 (Bact.) Polynucleobacter (Large)	0.39321	0	0.831711	0	Hit LS
OTU17 Chrysophyceae clade D	OTU35 (Bact.) Acidimicrobiaceae CL500-29 (Small)	0.390051	0.037	0.608663	0.000134	Hit LS
OTU14 Limnostrombidium sp	OTU17 (Bact.) Crenothrix (Large)	0.385515	0.026	0.445218	0.008327	Hit LS
OTU8 Telonemia Group 2	OTU35 (Bact.) Acidimicrobiaceae CL500-29 (Small)	0.384044	0.002	0.573369	0.000393	Hit LS
OTU11 Stentor muelleri	OTU36 (Bact.) Candidatus Planktoluna (Large)	0.365433	0.017	0.440705	0.00909	Hit LS
OTU18 Unc Suessiaceae	OTU36 (Bact.) Candidatus Planktoluna (Large)	0.345214	0	0.438622	0.009462	Hit LS
OTU23 Stentor sp	OTU39 (Bact.) Pseudarcicella (Large)	0.314357	0.018	0.556632	0.000629	Hit LS
OTU21 Unc Dinophyceae	OTU9 (Bact.) Polynucleobacter (Large)	0.313949	0.052	0.769402	0	Hit LS
OTU23 Stentor sp	OTU42 (Bact.) Limnohabitans (Small)	0.310992	0.031	0.360596	0.036168	Hit LS
OTU23 Stentor sp	OTU45 (Bact.) Pseudarcicella (Small)	0.305359	0.035	0.366087	0.033226	Hit LS
OTU9 Unc Cryptomonadales	OTU35 (Bact.) Acidimicrobiaceae CL500-29 (Small)	0.299535	0.128	0.444368	0.008466	Hit LS
OTU21 Unc Dinophyceae	OTU30 (Bact.) Limnohabitans (Small)	0.297006	0.132	0.638992	0.000048	Hit LS
OTU2 Vorticella campanula	OTU43 (Bact.) Fluviicola (Small)	0.221274	0.382	0.406925	0.016922	Hit LS
OTU23 Stentor sp	OTU47 (Bact.) Candidatus Rhodoluna (Small)	0.218602	0.243	0.392465	0.021686	Hit LS
OTU21 Unc Dinophyceae	OTU39 (Bact.) Pseudarcicella (Large)	0.194444	0.475	0.416855	0.014185	Hit LS
OTU8 Telonemia Group 2	OTU9 (Bact.) Polynucleobacter (Large)	-0.173624	0.296	0.343121	0.04696	Hit LS
OTU8 Telonemia Group 2	OTU26 (Bact.) Limnohabitans (Small)	-0.259569	0.072	-0.442955	0.008702	Hit LS
OTU20 Synura petersenii	OTU46 (Bact.) Limnohabitans (Small)	-0.324843	0	-0.352256	0.041036	Hit LS
OTU11 Stentor muelleri	OTU17 (Bact.) Crenothrix (Large)	-0.325023	0.042	-0.357325	0.038018	Hit LS
OTU14 Limnostrombidium sp	OTU38 (Bact.) Flavobacteriales NS9 (Large)	-0.33334	0.054	-0.350563	0.042085	Hit LS
OTU11 Stentor muelleri	OTU41 (Bact.) Methylobacter (Large)	-0.341563	0.021	-0.406343	0.017095	Hit LS
OTU8 Telonemia Group 2	OTU26 (Bact.) Limnohabitans (Large)	-0.343581	0.006	-0.397546	0.019899	Hit LS
OTU3 Unc Hypotrichia	OTU46 (Bact.) Limnohabitans (Small)	-0.35309	0.018	-0.410148	0.015989	Hit LS
OTU8 Telonemia Group 2	OTU47 (Bact.) Candidatus Rhodoluna (Small)	-0.355919	0.004	-0.371871	0.030342	Hit LS
OTU3 Unc Hypotrichia	OTU43 (Bact.) Fluviicola (Small)	-0.361761	0.015	-0.339268	0.049656	Hit LS
OTU6 Unc Choreotrichida	OTU9 (Bact.) Polynucleobacter (Large)	-0.367814	0	-0.342168	0.047616	Hit LS
OTU1 Cryptomonas pyrenoidifera	OTU35 (Bact.) Acidimicrobiaceae CL500-29 (Small)	-0.372022	0.04	-0.448211	0.007851	Hit LS
OTU8 Telonemia Group 2	OTU36 (Bact.) Candidatus Planktoluna (Large)	-0.375398	0.003	-0.355845	0.03888	Hit LS
OTU8 Telonemia Group 2	OTU38 (Bact.) Flavobacteriales NS9 (Large)	-0.380382	0.002	-0.460661	0.006113	Hit LS
OTU14 Limnostrombidium sp	OTU46 (Bact.) Limnohabitans (Small)	-0.391934	0.02	-0.35365	0.040187	Hit LS
OTU6 Unc Choreotrichida	OTU30 (Bact.) Limnohabitans (Small)	-0.399137	0	-0.438891	0.009413	Hit LS
OTU8 Telonemia Group 2	OTU42 (Bact.) Limnohabitans (Small)	-0.412243	0	-0.445978	0.008203	Hit LS
OTU3 Unc Hypotrichia	OTU26 (Bact.) Limnohabitans (Large)	-0.415351	0.001	-0.421857	0.012954	Hit LS
OTU8 Telonemia Group 2	OTU44 (Bact.) Candidatus Planktoluna (Small)	-0.415603	0	-0.462705	0.005862	Hit LS
OTU3 Unc Hypotrichia	OTU42 (Bact.) Limnohabitans (Small)	-0.416299	0.002	-0.467885	0.005264	Hit LS
OTU3 Unc Hypotrichia	OTU45 (Bact.) Pseudarcicella (Small)	-0.420238	0.002	-0.425162	0.01219	Hit LS
OTU3 Unc Hypotrichia	OTU26 (Bact.) Limnohabitans (Small)	-0.420732	0.002	-0.54634	0.00083	Hit LS
OTU16 Unc Vorticella	OTU26 (Bact.) Limnohabitans (Small)	-0.425962	0.008	-0.529194	0.001291	Hit LS
OTU16 Unc Vorticella	OTU26 (Bact.) Limnohabitans (Large)	-0.429656	0.005	-0.506248	0.002252	Hit LS
OTU3 Unc Hypotrichia	OTU38 (Bact.) Flavobacteriales NS9 (Large)	-0.430016	0	-0.431247	0.010884	Hit LS
OTU8 Telonemia Group 2	OTU46 (Bact.) Limnohabitans (Small)	-0.430979	0	-0.498295	0.002707	Hit LS
OTU6 Unc Choreotrichida	OTU26 (Bact.) Limnohabitans (Small)	-0.436264	0	-0.635086	0.000055	Hit LS
OTU8 Telonemia Group 2	OTU37 (Bact.) Fluviicola (Large)	-0.438894	0.001	-0.485493	0.003608	Hit LS
OTU5 Cryptomonas curvata	OTU41 (Bact.) Methylobacter (Large)	-0.446764	0.005	-0.59312	0.000218	Hit LS
OTU16 Unc Vorticella	OTU43 (Bact.) Fluviicola (Small)	-0.450628	0.003	-0.445114	0.008343	Hit LS
OTU17 Chrysophyceae clade D	OTU42 (Bact.) Limnohabitans (Small)	-0.453417	0.01	-0.646183	0.000037	Hit LS
OTU16 Unc Vorticella	OTU37 (Bact.) Fluviicola (Large)	-0.454632	0.003	-0.408589	0.016435	Hit LS
OTU17 Chrysophyceae clade D	OTU9 (Bact.) Polynucleobacter (Large)	-0.458512	0	-0.356015	0.03878	Hit LS
OTU3 Unc Hypotrichia	OTU47 (Bact.) Candidatus Rhodoluna (Small)	-0.46064	0	-0.414868	0.014701	Hit LS
OTU18 Unc Suessiaceae	OTU35 (Bact.) Acidimicrobiaceae CL500-29 (Small)	-0.465264	0	-0.34517	0.045575	Hit LS
OTU16 Unc Vorticella	OTU42 (Bact.) Limnohabitans (Small)	-0.470969	0.002	-0.589328	0.000245	Hit LS
OTU11 Stentor muelleri	OTU35 (Bact.) Acidimicrobiaceae CL500-29 (Small)	-0.473156	0.001	-0.406196	0.017139	Hit LS
OTU8 Telonemia Group 2	OTU43 (Bact.) Fluviicola (Small)	-0.473816	0	-0.521222	0.001573	Hit LS
OTU3 Unc Hypotrichia	OTU44 (Bact.) Candidatus Planktoluna (Small)	-0.477308	0	-0.38262	0.025527	Hit LS
OTU17 Chrysophyceae clade D	OTU39 (Bact.) Pseudarcicella (Large)	-0.480254	0.002	-0.618696	0.000096	Hit LS
OTU3 Unc Hypotrichia	OTU39 (Bact.) Pseudarcicella (Large)	-0.486196	0	-0.434689	0.010199	Hit LS
OTU17 Chrysophyceae clade D	OTU46 (Bact.) Limnohabitans (Small)	-0.48665	0.005	-0.636208	0.000053	Hit LS
OTU17 Chrysophyceae clade D	OTU30 (Bact.) Limnohabitans (Small)	-0.489691	0.001	-0.468184	0.005232	Hit LS
OTU16 Unc Vorticella	OTU39 (Bact.) Pseudarcicella (Large)	-0.496496	0.002	-0.564384	0.000507	Hit LS
OTU3 Unc Hypotrichia	OTU36 (Bact.) Candidatus Planktoluna (Large)	-0.499048	0	-0.388957	0.022995	Hit LS
OTU17 Chrysophyceae clade D	OTU37 (Bact.) Fluviicola (Large)	-0.502017	0.002	-0.462128	0.005932	Hit LS
OTU17 Chrysophyceae clade D	OTU47 (Bact.) Candidatus Rhodoluna (Small)	-0.502332	0.002	-0.621273	0.000088	Hit LS
OTU16 Unc Vorticella	OTU46 (Bact.) Limnohabitans (Small)	-0.502813	0	-0.547335	0.000808	Hit LS
OTU16 Unc Vorticella	OTU30 (Bact.) Limnohabitans (Small)	-0.505487	0	-0.439549	0.009295	Hit LS
OTU6 Unc Choreotrichida	OTU26 (Bact.) Limnohabitans (Large)	-0.508744	0	-0.547903	0.000796	Hit LS
OTU17 Chrysophyceae clade D	OTU45 (Bact.) Pseudarcicella (Small)	-0.509159	0.002	-0.613108	0.000116	Hit LS
OTU16 Unc Vorticella	OTU45 (Bact.) Pseudarcicella (Small)	-0.520116	0.001	-0.577102	0.000353	Hit LS
OTU5 Cryptomonas curvata	OTU17 (Bact.) Crenothrix (Large)	-0.520993	0	-0.58025	0.000322	Hit LS
OTU17 Chrysophyceae clade D	OTU43 (Bact.) Fluviicola (Small)	-0.522708	0.001	-0.517346	0.001729	Hit LS
OTU16 Unc Vorticella	OTU38 (Bact.) Flavobacteriales NS9 (Large)	-0.526133	0	-0.514128	0.001868	Hit LS
OTU16 Unc Vorticella	OTU47 (Bact.) Candidatus Rhodoluna (Small)	-0.526238	0.003	-0.569111	0.000444	Hit LS
OTU6 Unc Choreotrichida	OTU38 (Bact.) Flavobacteriales NS9 (Large)	-0.527333	0	-0.545377	0.000851	Hit LS
OTU16 Unc Vorticella	OTU44 (Bact.) Candidatus Planktoluna (Small)	-0.531269	0	-0.546971	0.000816	Hit LS
OTU17 Chrysophyceae clade D	OTU38 (Bact.) Flavobacteriales NS9 (Large)	-0.532205	0	-0.517094	0.001739	Hit LS
OTU4 Chrysophyceae clade E	OTU26 (Bact.) Limnohabitans (Small)	-0.532528	0	-0.485823	0.003582	Hit LS
OTU4 Chrysophyceae clade E	OTU39 (Bact.) Pseudarcicella (Large)	-0.537484	0	-0.36547	0.033547	Hit LS
OTU17 Chrysophyceae clade D	OTU26 (Bact.) Limnohabitans (Large)	-0.538449	0.001	-0.64466	0.000039	Hit LS
OTU6 Unc Choreotrichida	OTU42 (Bact.) Limnohabitans (Small)	-0.547159	0	-0.617783	0.000099	Hit LS
OTU6 Unc Choreotrichida	OTU46 (Bact.) Limnohabitans (Small)	-0.547303	0	-0.571233	0.000418	Hit LS
OTU6 Unc Choreotrichida	OTU45 (Bact.) Pseudarcicella (Small)	-0.547347	0	-0.565648	0.00049	Hit LS
OTU6 Unc Choreotrichida	OTU39 (Bact.) Pseudarcicella (Large)	-0.547431	0	-0.572047	0.000408	Hit LS
OTU4 Chrysophyceae clade E	OTU45 (Bact.) Pseudarcicella (Small)	-0.558183	0	-0.352358	0.040973	Hit LS
OTU6 Unc Choreotrichida	OTU47 (Bact.) Candidatus Rhodoluna (Small)	-0.560066	0	-0.566582	0.000477	Hit LS
OTU1 Cryptomonas pyrenoidifera	OTU41 (Bact.) Methylobacter (Large)	-0.561766	0	-0.564335	0.000508	Hit LS
OTU4 Chrysophyceae clade E	OTU46 (Bact.) Limnohabitans (Small)	-0.565401	0	-0.363323	0.034682	Hit LS
OTU6 Unc Choreotrichida	OTU36 (Bact.) Candidatus Planktoluna (Large)	-0.565672	0	-0.520433	0.001604	Hit LS
OTU6 Unc Choreotrichida	OTU37 (Bact.) Fluviicola (Large)	-0.569396	0	-0.448115	0.007866	Hit LS
OTU16 Unc Vorticella	OTU36 (Bact.) Candidatus Planktoluna (Large)	-0.569453	0	-0.551853	0.000716	Hit LS
OTU6 Unc Choreotrichida	OTU44 (Bact.) Candidatus Planktoluna (Small)	-0.569856	0	-0.529833	0.00127	Hit LS
OTU6 Unc Choreotrichida	OTU43 (Bact.) Fluviicola (Small)	-0.570444	0	-0.491951	0.003126	Hit LS
OTU3 Unc Hypotrichia	OTU30 (Bact.) Limnohabitans (Small)	-0.571862	0	-0.359411	0.036829	Hit LS
OTU17 Chrysophyceae clade D	OTU26 (Bact.) Limnohabitans (Small)	-0.574456	0	-0.687945	0.000007	Hit LS
OTU4 Chrysophyceae clade E	OTU26 (Bact.) Limnohabitans (Large)	-0.576061	0	-0.378031	0.027499	Hit LS
OTU4 Chrysophyceae clade E	OTU38 (Bact.) Flavobacteriales NS9 (Large)	-0.578076	0	-0.361352	0.035751	Hit LS
OTU17 Chrysophyceae clade D	OTU36 (Bact.) Candidatus Planktoluna (Large)	-0.582183	0	-0.57267	0.000401	Hit LS
OTU15 Acineta flava	OTU26 (Bact.) Limnohabitans (Small)	-0.586393	0.011	-0.428022	0.011561	Hit LS
OTU4 Chrysophyceae clade E	OTU42 (Bact.) Limnohabitans (Small)	-0.590723	0	-0.428975	0.011357	Hit LS
OTU15 Acineta flava	OTU43 (Bact.) Fluviicola (Small)	-0.599713	0.015	-0.34386	0.046457	Hit LS
OTU15 Acineta flava	OTU38 (Bact.) Flavobacteriales NS9 (Large)	-0.600865	0.009	-0.366937	0.032789	Hit LS
OTU15 Acineta flava	OTU46 (Bact.) Limnohabitans (Small)	-0.607376	0.016	-0.43596	0.009956	Hit LS
OTU15 Acineta flava	OTU26 (Bact.) Limnohabitans (Large)	-0.615156	0.007	-0.413334	0.015109	Hit LS
OTU15 Acineta flava	OTU42 (Bact.) Limnohabitans (Small)	-0.645221	0.005	-0.460186	0.006172	Hit LS
OTU17 Chrysophyceae clade D	OTU44 (Bact.) Candidatus Planktoluna (Small)	-0.654774	0	-0.588803	0.000249	Hit LS
OTU22 Kathablepharidales	OTU40 (Bact.) Aquaspirillum arcticum group (Large)	-0.669888	0.002	-0.369088	0.031703	Hit LS
OTU1 Cryptomonas pyrenoidifera	OTU17 (Bact.) Crenothrix (Large)	-0.679619	0	-0.513274	0.001907	Hit LS
OTU15 Acineta flava	OTU47 (Bact.) Candidatus Rhodoluna (Small)	-0.702767	0	-0.448903	0.007744	Hit LS
OTU15 Acineta flava	OTU36 (Bact.) Candidatus Planktoluna (Large)	-0.710408	0.001	-0.391364	0.02209	Hit LS
OTU15 Acineta flava	OTU30 (Bact.) Limnohabitans (Small)	-0.7219	0.002	-0.351063	0.041773	Hit LS
OTU15 Acineta flava	OTU45 (Bact.) Pseudarcicella (Small)	-0.778255	0	-0.46055	0.006127	Hit LS
OTU1 Cryptomonas pyrenoidifera	OTU40 (Bact.) Aquaspirillum arcticum group (Large)	-0.78382	0	-0.435185	0.010104	Hit LS
OTU15 Acineta flava	OTU44 (Bact.) Candidatus Planktoluna (Small)	-0.78579	0.001	-0.427555	0.011662	Hit LS
OTU1 Cryptomonas pyrenoidifera	OTU22 (Bact.) Unc. Nitrosomonadaceae (Small)	-0.785876	0.001	-0.350782	0.041948	Hit LS
OTU15 Acineta flava	OTU39 (Bact.) Pseudarcicella (Large)	-0.789724	0	-0.464576	0.00564	Hit LS
OTU5 Cryptomonas curvata	OTU22 (Bact.) Unc. Nitrosomonadaceae (Large)	-0.828068	0	-0.386709	0.023868	Hit LS
OTU5 Cryptomonas curvata	OTU40 (Bact.) Aquaspirillum arcticum group (Large)	-0.837126	0	-0.526939	0.001366	Hit LS
OTU5 Cryptomonas curvata	OTU22 (Bact.) Unc. Nitrosomonadaceae (Small)	-0.837995	0	-0.443551	0.008602	Hit LS
OTU19 Unc Chrysophyceae	OTU47 (Bact.) Candidatus Rhodoluna (Small)	-0.848234	0	-0.356851	0.038292	Hit LS
OTU19 Unc Chrysophyceae	OTU46 (Bact.) Limnohabitans (Small)	-0.850651	0	-0.376041	0.028393	Hit LS
OTU19 Unc Chrysophyceae	OTU45 (Bact.) Pseudarcicella (Small)	-0.855066	0	-0.374777	0.028973	Hit LS
OTU10 Chrysophyceae clade F	OTU47 (Bact.) Candidatus Rhodoluna (Small)	-0.87128	0	-0.343057	0.047004	Hit LS
OTU19 Unc Chrysophyceae	OTU39 (Bact.) Pseudarcicella (Large)	-0.877413	0	-0.378919	0.027108	Hit LS
OTU19 Unc Chrysophyceae	OTU26 (Bact.) Limnohabitans (Large)	-0.882915	0	-0.386989	0.023758	Hit LS
OTU19 Unc Chrysophyceae	OTU26 (Bact.) Limnohabitans (Small)	-0.884808	0	-0.491702	0.003143	Hit LS
OTU19 Unc Chrysophyceae	OTU38 (Bact.) Flavobacteriales NS9 (Large)	-0.885767	0	-0.379439	0.026881	Hit LS
OTU10 Chrysophyceae clade F	OTU26 (Bact.) Limnohabitans (Small)	-0.88761	0	-0.490796	0.003207	Hit LS
OTU10 Chrysophyceae clade F	OTU46 (Bact.) Limnohabitans (Small)	-0.889866	0	-0.370492	0.03101	Hit LS
OTU10 Chrysophyceae clade F	OTU45 (Bact.) Pseudarcicella (Small)	-0.89428	0	-0.359724	0.036654	Hit LS
OTU19 Unc Chrysophyceae	OTU42 (Bact.) Limnohabitans (Small)	-0.900286	0	-0.438628	0.009461	Hit LS
OTU10 Chrysophyceae clade F	OTU39 (Bact.) Pseudarcicella (Large)	-0.906049	0	-0.369285	0.031605	Hit LS
OTU10 Chrysophyceae clade F	OTU38 (Bact.) Flavobacteriales NS9 (Large)	-0.907992	0	-0.364805	0.033895	Hit LS
OTU10 Chrysophyceae clade F	OTU26 (Bact.) Limnohabitans (Large)	-0.91061	0	-0.382145	0.025725	Hit LS
OTU10 Chrysophyceae clade F	OTU42 (Bact.) Limnohabitans (Small)	-0.917335	0	-0.437351	0.009695	Hit LS
